# Supplementary material for: Global sex disparities in lifetime risk of alopecia areata: a systematic analysis from the global burden of disease study, 1990 to 2021
Source: Biol Sex Differ. 2025 Sep 24;16:68. doi: 10.1186/s13293-025-00749-w (PMC12462261; doi:10.1186/s13293-025-00749-w)
Supplement: Supplementary file 2 — Supplementary Material 2 [file 13293_2025_749_MOESM2_ESM.xlsx]

## Sheet: ARIMA预测-全球AA男性+女性发生
Year	Total	Female	Male	Female/Male Ratio
2021	24.974 (24.817, 25.130)	32.178 (31.982, 32.373)	17.358 (17.243, 17.472)	1.85 (1.84-1.87)
2022	25.036 (24.830, 25.242)	32.254 (31.970, 32.538)	17.417 (17.265, 17.568)	1.85 (1.83-1.87)
2023	25.098 (24.851, 25.345)	32.331 (31.964, 32.697)	17.475 (17.287, 17.664)	1.85 (1.82-1.88)
2024	25.160 (24.877, 25.443)	32.408 (31.966, 32.850)	17.534 (17.309, 17.760)	1.85 (1.81-1.88)
2025	25.223 (24.908, 25.537)	32.486 (31.975, 32.996)	17.593 (17.330, 17.856)	1.85 (1.81-1.89)
2026	25.285 (24.941, 25.628)	32.563 (31.989, 33.138)	17.652 (17.350, 17.954)	1.84 (1.80-1.89)
2027	25.347 (24.977, 25.717)	32.641 (32.008, 33.274)	17.711 (17.369, 18.053)	1.84 (1.79-1.89)
2028	25.409 (25.015, 25.804)	32.719 (32.031, 33.407)	17.770 (17.387, 18.153)	1.84 (1.79-1.90)
2029	25.472 (25.053, 25.890)	32.797 (32.058, 33.536)	17.828 (17.403, 18.254)	1.84 (1.78-1.90)
2030	25.534 (25.094, 25.974)	32.875 (32.088, 33.662)	17.887 (17.418, 18.356)	1.84 (1.77-1.90)
2031	25.596 (25.135, 26.058)	32.953 (32.120, 33.786)	17.946 (17.433, 18.460)	1.84 (1.77-1.91)
2032	25.659 (25.177, 26.140)	33.031 (32.155, 33.907)	18.005 (17.446, 18.564)	1.83 (1.76-1.91)
2033	25.721 (25.220, 26.222)	33.109 (32.192, 34.026)	18.064 (17.458, 18.670)	1.83 (1.75-1.91)
2034	25.783 (25.264, 26.303)	33.187 (32.230, 34.144)	18.123 (17.468, 18.777)	1.83 (1.75-1.92)
2035	25.845 (25.308, 26.383)	33.265 (32.270, 34.260)	18.182 (17.478, 18.885)	1.83 (1.74-1.92)
2036	25.908 (25.353, 26.462)	33.343 (32.312, 34.375)	18.240 (17.487, 18.994)	1.83 (1.73-1.92)
2037	25.970 (25.398, 26.542)	33.421 (32.354, 34.488)	18.299 (17.494, 19.104)	1.83 (1.73-1.93)
2038	26.032 (25.444, 26.620)	33.499 (32.398, 34.600)	18.358 (17.501, 19.215)	1.82 (1.72-1.93)
2039	26.094 (25.490, 26.698)	33.577 (32.443, 34.711)	18.417 (17.506, 19.328)	1.82 (1.71-1.93)
2040	26.157 (25.537, 26.776)	33.655 (32.488, 34.822)	18.476 (17.511, 19.441)	1.82 (1.71-1.94)
2041	26.219 (25.584, 26.854)	33.733 (32.535, 34.931)	18.535 (17.514, 19.555)	1.82 (1.70-1.94)
2042	26.281 (25.632, 26.931)	33.811 (32.582, 35.040)	18.593 (17.516, 19.670)	1.82 (1.69-1.94)
2043	26.343 (25.680, 27.007)	33.889 (32.631, 35.148)	18.652 (17.518, 19.787)	1.82 (1.69-1.95)
2044	26.406 (25.728, 27.084)	33.967 (32.679, 35.255)	18.711 (17.518, 19.904)	1.82 (1.68-1.95)
2045	26.468 (25.776, 27.160)	34.045 (32.729, 35.362)	18.770 (17.518, 20.022)	1.81 (1.67-1.95)
2046	26.530 (25.825, 27.236)	34.123 (32.779, 35.467)	18.829 (17.517, 20.141)	1.81 (1.67-1.96)
2047	26.593 (25.874, 27.311)	34.201 (32.830, 35.573)	18.888 (17.514, 20.261)	1.81 (1.66-1.96)
2048	26.655 (25.923, 27.387)	34.279 (32.881, 35.678)	18.946 (17.511, 20.382)	1.81 (1.65-1.96)
2049	26.717 (25.972, 27.462)	34.357 (32.933, 35.782)	19.005 (17.507, 20.504)	1.81 (1.65-1.97)
2050	26.779 (26.022, 27.537)	34.435 (32.985, 35.886)	19.064 (17.502, 20.626)	1.81 (1.64-1.97)
