# Supplementary material for: Global sex disparities in lifetime risk of alopecia areata: a systematic analysis from the global burden of disease study, 1990 to 2021
Source: Biol Sex Differ. 2025 Sep 24;16:68. doi: 10.1186/s13293-025-00749-w (PMC12462261; doi:10.1186/s13293-025-00749-w)
Supplement: Supplementary file 3 — Supplementary Material 3 [file 13293_2025_749_MOESM3_ESM.xlsx]

## Sheet: Sheet 1
	Birth			10 years			20 years			30 years			40 years			50 years			60 years			70 years
Age	Total	Female	Male	Total	Female	Male	Total	Female	Male	Total	Female	Male	Total	Female	Male	Total	Female	Male	Total	Female	Male	Total	Female	Male
0	0	0	0
5	0.37	0.49	0.27
10	1.01	1.29	0.74	0	0	0
15	1.86	2.38	1.37	0.86	1.09	0.63
20	3.27	4.18	2.4	2.26	2.89	1.66	0	0	0
25	5.4	6.85	4	4.39	5.56	3.26	2.13	2.67	1.6
30	8.14	10.26	6.08	7.14	8.97	5.34	4.88	6.09	3.67	0	0	0
35	10.96	13.81	8.15	9.95	12.51	7.41	7.69	9.63	5.75	2.82	3.54	2.07
40	13.42	16.91	9.93	12.41	15.62	9.19	10.15	12.73	7.53	5.27	6.64	3.86	0	0	0
45	15.47	19.52	11.41	14.46	18.22	10.67	12.2	15.34	9.01	7.33	9.25	5.33	2.05	2.61	1.47
50	17.18	21.7	12.61	16.17	20.41	11.87	13.91	17.52	10.2	9.03	11.44	6.53	3.76	4.79	2.67	0	0	0
55	18.65	23.62	13.61	17.65	22.33	12.87	15.39	19.44	11.2	10.51	13.35	7.53	5.24	6.71	3.67	1.48	1.92	1
60	20.03	25.45	14.5	19.03	24.15	13.76	16.77	21.27	12.1	11.89	15.18	8.42	6.62	8.54	4.56	2.86	3.75	1.89	0	0	0
65	21.33	27.21	15.29	20.33	25.91	14.55	18.07	23.03	12.89	13.19	16.94	9.21	7.92	10.3	5.35	4.16	5.51	2.68	1.3	1.76	0.79
70	22.49	28.8	15.96	21.48	27.51	15.22	19.22	24.62	13.56	14.35	18.54	9.88	9.07	11.89	6.02	5.31	7.1	3.35	2.46	3.36	1.46	0	0	0
75	23.37	30.05	16.43	22.36	28.76	15.69	20.1	25.87	14.03	15.22	19.79	10.35	9.95	13.14	6.5	6.19	8.35	3.82	3.33	4.61	1.93	0.88	1.25	0.47
80	23.93	30.88	16.71	22.92	29.59	15.97	20.66	26.7	14.31	15.79	20.61	10.64	10.51	13.97	6.78	6.75	9.18	4.1	3.9	5.43	2.21	1.44	2.08	0.75
85	24.25	31.36	16.86	23.24	30.07	16.12	20.99	27.18	14.45	16.11	21.1	10.78	10.84	14.45	6.92	7.07	9.66	4.25	4.22	5.92	2.36	1.76	2.56	0.9
90	24.39	31.58	16.91	23.38	30.29	16.17	21.13	27.4	14.51	16.25	21.32	10.84	10.98	14.67	6.98	7.21	9.88	4.3	4.36	6.14	2.41	1.9	2.78	0.95
95	24.43	31.65	16.92	23.42	30.35	16.18	21.16	27.47	14.52	16.29	21.38	10.85	11.01	14.74	6.99	7.25	9.95	4.32	4.4	6.2	2.43	1.94	2.84	0.96
100	24.44	31.66	16.93	23.43	30.37	16.19	21.17	27.48	14.52	16.29	21.39	10.85	11.02	14.75	6.99	7.26	9.96	4.32	4.4	6.21	2.43	1.95	2.86	0.97
