# Supplementary material for: Global sex disparities in lifetime risk of alopecia areata: a systematic analysis from the global burden of disease study, 1990 to 2021
Source: Biol Sex Differ. 2025 Sep 24;16:68. doi: 10.1186/s13293-025-00749-w (PMC12462261; doi:10.1186/s13293-025-00749-w)
Supplement: Supplementary file 4 — Supplementary Material 4 [file 13293_2025_749_MOESM4_ESM.xlsx]

## Sheet: Sheet 1
Year	Global			Low SDI			Low-middle SDI			Middle SDI			High-middle SDI			High SDI
	Female	Male	Female/Male Ratio	Female	Male	Female/Male Ratio	Female	Male	Female/Male Ratio	Female	Male	Female/Male Ratio	Female	Male	Female/Male Ratio	Female	Male	Female/Male Ratio
1990	0.327 (0.285, 0.369)	0.469 (0.402, 0.535)	0.70 (0.57, 0.85)	0.334 (0.2, 0.467)	0.259 (0.14, 0.377)	1.29 (0.53, 3.335)	0.185 (0.024, 0.346)	0.103 (-0.076, 0.282)	1.792 (0.086, -4.579)	0.123 (-0.109, 0.354)	0.158 (-0.016, 0.332)	0.778 (-0.327, -21.558)	-0.031 (-0.221, 0.159)	-0.013 (-0.237, 0.211)	2.397 (-1.048, -0.671)	0.197 (0.091, 0.303)	0.578 (0.381, 0.774)	0.341 (0.118, 0.795)
1991	0.311 (0.270, 0.353)	0.467 (0.400, 0.535)	0.67 (0.55, 0.82)	0.314 (0.165, 0.462)	0.256 (0.127, 0.385)	1.225 (0.429, 3.635)	0.198 (0.044, 0.351)	0.109 (-0.053, 0.272)	1.806 (0.163, -6.64)	0.111 (-0.132, 0.354)	0.156 (-0.02, 0.332)	0.711 (-0.398, -17.452)	-0.06 (-0.235, 0.116)	-0.034 (-0.248, 0.18)	1.756 (-1.304, -0.466)	0.176 (0.072, 0.28)	0.577 (0.376, 0.778)	0.305 (0.093, 0.744)
1992	0.302 (0.262, 0.343)	0.488 (0.418, 0.558)	0.62 (0.51, 0.76)	0.318 (0.167, 0.47)	0.225 (0.095, 0.355)	1.414 (0.471, 4.929)	0.139 (-0.021, 0.299)	0.032 (-0.093, 0.157)	4.297 (-0.131, -3.228)	0.163 (-0.061, 0.387)	0.148 (-0.046, 0.342)	1.106 (-0.177, -8.423)	0.022 (-0.158, 0.202)	0.04 (-0.164, 0.245)	0.555 (-0.644, -1.234)	0.164 (0.065, 0.264)	0.589 (0.383, 0.796)	0.279 (0.081, 0.689)
1993	0.296 (0.256, 0.335)	0.485 (0.414, 0.555)	0.61 (0.50, 0.75)	0.346 (0.192, 0.5)	0.243 (0.111, 0.374)	1.425 (0.512, 4.495)	0.13 (-0.035, 0.295)	0.013 (-0.125, 0.15)	10.256 (-0.231, -2.355)	0.178 (-0.039, 0.394)	0.153 (-0.029, 0.334)	1.165 (-0.116, -13.675)	0.056 (-0.132, 0.244)	0.077 (-0.149, 0.304)	0.724 (-0.435, -1.64)	0.165 (0.068, 0.263)	0.561 (0.363, 0.759)	0.295 (0.09, 0.724)
1994	0.287 (0.248, 0.327)	0.457 (0.389, 0.526)	0.63 (0.51, 0.77)	0.323 (0.182, 0.464)	0.232 (0.116, 0.349)	1.391 (0.521, 4.013)	0.111 (-0.05, 0.272)	0.016 (-0.11, 0.142)	6.911 (-0.356, -2.481)	0.092 (-0.126, 0.309)	0.083 (-0.092, 0.257)	1.108 (-0.491, -3.366)	0.029 (-0.163, 0.22)	-0.028 (-0.256, 0.2)	-1.036 (-0.813, -0.862)	0.16 (0.063, 0.256)	0.497 (0.277, 0.718)	0.321 (0.088, 0.927)
1995	0.287 (0.248, 0.326)	0.462 (0.394, 0.530)	0.62 (0.51, 0.76)	0.331 (0.194, 0.468)	0.251 (0.127, 0.376)	1.317 (0.518, 3.67)	0.155 (-0.018, 0.328)	0.056 (-0.078, 0.191)	2.749 (-0.094, -4.193)	0.155 (-0.066, 0.375)	0.128 (-0.061, 0.317)	1.209 (-0.208, -6.129)	0.023 (-0.181, 0.227)	-0.021 (-0.257, 0.216)	-1.122 (-0.839, -0.884)	0.16 (0.066, 0.255)	0.525 (0.318, 0.731)	0.306 (0.09, 0.803)
1996	0.290 (0.251, 0.330)	0.462 (0.394, 0.530)	0.63 (0.51, 0.77)	0.321 (0.186, 0.455)	0.239 (0.116, 0.363)	1.339 (0.513, 3.912)	0.136 (-0.037, 0.309)	0.048 (-0.088, 0.185)	2.807 (-0.203, -3.502)	0.101 (-0.107, 0.309)	0.118 (-0.07, 0.307)	0.854 (-0.349, -4.408)	0.013 (-0.194, 0.22)	-0.016 (-0.247, 0.215)	-0.809 (-0.899, -0.888)	0.16 (0.066, 0.255)	0.53 (0.323, 0.737)	0.303 (0.09, 0.79)
1997	0.300 (0.260, 0.341)	0.461 (0.394, 0.529)	0.65 (0.53, 0.80)	0.335 (0.195, 0.475)	0.262 (0.13, 0.394)	1.28 (0.497, 3.644)	0.113 (-0.051, 0.278)	0.026 (-0.089, 0.141)	4.434 (-0.363, -3.106)	0.01 (-0.177, 0.197)	0.028 (-0.139, 0.196)	0.361 (-0.902, -1.413)	-0.078 (-0.261, 0.105)	-0.166 (-0.384, 0.051)	0.468 (-5.128, -0.273)	0.136 (0.038, 0.234)	0.472 (0.271, 0.674)	0.288 (0.056, 0.865)
1998	0.317 (0.275, 0.358)	0.471 (0.402, 0.539)	0.67 (0.55, 0.82)	0.34 (0.199, 0.481)	0.276 (0.14, 0.413)	1.23 (0.482, 3.441)	0.147 (-0.03, 0.324)	0.071 (-0.076, 0.217)	2.073 (-0.137, -4.287)	0.029 (-0.146, 0.204)	0.051 (-0.102, 0.204)	0.571 (-0.713, -2.011)	-0.065 (-0.25, 0.12)	-0.134 (-0.363, 0.096)	0.487 (-2.605, -0.33)	0.139 (0.037, 0.241)	0.493 (0.287, 0.698)	0.282 (0.053, 0.839)
1999	0.329 (0.285, 0.372)	0.474 (0.406, 0.541)	0.69 (0.57, 0.85)	0.293 (0.162, 0.424)	0.244 (0.113, 0.374)	1.201 (0.434, 3.737)	0.082 (-0.096, 0.259)	0.048 (-0.102, 0.197)	1.716 (-0.487, -2.531)	0.022 (-0.141, 0.185)	0.049 (-0.097, 0.195)	0.448 (-0.722, -1.904)	-0.097 (-0.271, 0.076)	-0.174 (-0.398, 0.051)	0.56 (-5.332, -0.192)	0.13 (0.024, 0.236)	0.452 (0.261, 0.643)	0.288 (0.037, 0.907)
2000	0.334 (0.290, 0.379)	0.469 (0.401, 0.537)	0.71 (0.58, 0.87)	0.28 (0.153, 0.407)	0.242 (0.107, 0.377)	1.158 (0.407, 3.803)	0.065 (-0.115, 0.245)	0.038 (-0.113, 0.189)	1.69 (-0.608, -2.169)	0.043 (-0.121, 0.206)	0.101 (-0.072, 0.274)	0.423 (-0.441, -2.848)	-0.085 (-0.25, 0.079)	-0.108 (-0.309, 0.093)	0.792 (-2.678, -0.257)	0.132 (0.022, 0.241)	0.446 (0.252, 0.641)	0.295 (0.035, 0.958)
2001	0.332 (0.288, 0.376)	0.466 (0.397, 0.534)	0.71 (0.59, 0.87)	0.315 (0.168, 0.462)	0.269 (0.125, 0.412)	1.174 (0.408, 3.69)	0.073 (-0.096, 0.242)	0.044 (-0.092, 0.18)	1.65 (-0.533, -2.641)	0.025 (-0.13, 0.181)	0.07 (-0.105, 0.244)	0.365 (-0.534, -1.73)	-0.069 (-0.247, 0.109)	-0.095 (-0.298, 0.108)	0.726 (-2.279, -0.366)	0.129 (0.019, 0.24)	0.44 (0.244, 0.636)	0.293 (0.029, 0.982)
2002	0.331 (0.287, 0.375)	0.463 (0.394, 0.531)	0.71 (0.59, 0.88)	0.362 (0.2, 0.524)	0.306 (0.158, 0.455)	1.181 (0.441, 3.312)	0.19 (0.054, 0.327)	0.137 (0.014, 0.259)	1.393 (0.207, 23.098)	0.082 (-0.095, 0.259)	0.103 (-0.067, 0.272)	0.801 (-0.348, -3.879)	-0.09 (-0.267, 0.087)	-0.113 (-0.307, 0.081)	0.797 (-3.299, -0.282)	0.133 (0.025, 0.24)	0.438 (0.243, 0.634)	0.303 (0.04, 0.988)
2003	0.324 (0.281, 0.368)	0.452 (0.385, 0.519)	0.72 (0.58, 0.88)	0.356 (0.196, 0.515)	0.3 (0.153, 0.448)	1.184 (0.438, 3.371)	0.202 (0.064, 0.34)	0.151 (0.025, 0.277)	1.333 (0.23, 13.357)	0.072 (-0.095, 0.24)	0.099 (-0.067, 0.265)	0.733 (-0.36, -3.576)	-0.1 (-0.273, 0.072)	-0.125 (-0.309, 0.06)	0.806 (-4.545, -0.233)	0.13 (0.025, 0.235)	0.426 (0.234, 0.619)	0.305 (0.041, 1.005)
2004	0.315 (0.273, 0.358)	0.442 (0.376, 0.508)	0.71 (0.58, 0.87)	0.335 (0.183, 0.488)	0.286 (0.138, 0.433)	1.174 (0.422, 3.535)	0.212 (0.074, 0.35)	0.17 (0.034, 0.306)	1.244 (0.242, 10.172)	0.095 (-0.055, 0.244)	0.144 (-0.029, 0.317)	0.659 (-0.173, -8.318)	-0.003 (-0.183, 0.178)	-0.03 (-0.238, 0.177)	0.088 (-1.035, -0.747)	0.139 (0.041, 0.236)	0.465 (0.266, 0.665)	0.299 (0.062, 0.89)
2005	0.310 (0.268, 0.351)	0.428 (0.363, 0.493)	0.72 (0.59, 0.89)	0.337 (0.189, 0.486)	0.291 (0.141, 0.441)	1.159 (0.427, 3.454)	0.24 (0.102, 0.379)	0.18 (0.046, 0.314)	1.336 (0.326, 8.256)	0.097 (-0.046, 0.24)	0.134 (-0.033, 0.301)	0.725 (-0.153, -7.278)	-0.021 (-0.193, 0.151)	-0.024 (-0.228, 0.181)	0.893 (-1.069, -0.661)	0.131 (0.03, 0.232)	0.488 (0.271, 0.705)	0.269 (0.043, 0.855)
2006	0.305 (0.264, 0.347)	0.417 (0.353, 0.482)	0.73 (0.60, 0.90)	0.334 (0.188, 0.48)	0.288 (0.138, 0.439)	1.158 (0.428, 3.482)	0.243 (0.101, 0.385)	0.183 (0.04, 0.327)	1.328 (0.31, 9.684)	0.078 (-0.068, 0.224)	0.102 (-0.082, 0.286)	0.762 (-0.24, -2.716)	-0.042 (-0.214, 0.13)	-0.044 (-0.25, 0.162)	0.961 (-1.319, -0.519)	0.113 (0.012, 0.213)	0.458 (0.238, 0.677)	0.247 (0.018, 0.896)
2007	0.303 (0.261, 0.344)	0.412 (0.348, 0.476)	0.74 (0.60, 0.92)	0.335 (0.191, 0.478)	0.286 (0.138, 0.434)	1.169 (0.44, 3.454)	0.224 (0.088, 0.36)	0.148 (0.024, 0.272)	1.517 (0.324, 15.097)	0.054 (-0.094, 0.202)	0.024 (-0.177, 0.225)	2.243 (-0.419, -1.137)	0.007 (-0.183, 0.196)	-0.01 (-0.231, 0.211)	-0.654 (-0.869, -0.849)	0.135 (0.028, 0.242)	0.478 (0.253, 0.704)	0.283 (0.04, 0.959)
2008	0.301 (0.260, 0.343)	0.404 (0.340, 0.467)	0.75 (0.61, 0.93)	0.337 (0.194, 0.48)	0.284 (0.137, 0.43)	1.188 (0.451, 3.495)	0.239 (0.104, 0.374)	0.152 (0.031, 0.273)	1.573 (0.381, 12.018)	0.049 (-0.102, 0.2)	0.014 (-0.187, 0.215)	3.399 (-0.472, -1.069)	0.008 (-0.172, 0.189)	-0.025 (-0.249, 0.199)	-0.328 (-0.863, -0.756)	0.131 (0.014, 0.247)	0.463 (0.222, 0.704)	0.282 (0.02, 1.113)
2009	0.299 (0.257, 0.341)	0.400 (0.337, 0.464)	0.75 (0.60, 0.93)	0.328 (0.189, 0.467)	0.278 (0.136, 0.421)	1.178 (0.45, 3.441)	0.217 (0.071, 0.363)	0.146 (0.017, 0.276)	1.486 (0.257, 21.96)	0.056 (-0.094, 0.207)	0.014 (-0.183, 0.211)	4.062 (-0.448, -1.13)	0 (-0.183, 0.183)	-0.049 (-0.283, 0.184)	0.002 (-0.994, -0.648)	0.13 (0.018, 0.242)	0.449 (0.209, 0.689)	0.289 (0.026, 1.159)
2010	0.236 (0.201, 0.270)	0.357 (0.300, 0.414)	0.66 (0.53, 0.82)	0.137 (-0.012, 0.286)	0.211 (0.062, 0.359)	0.65 (-0.034, 4.604)	0.229 (0.073, 0.385)	0.159 (0.023, 0.295)	1.438 (0.246, 16.628)	0.058 (-0.094, 0.211)	0.021 (-0.173, 0.215)	2.786 (-0.438, -1.219)	-0.014 (-0.193, 0.166)	-0.067 (-0.292, 0.158)	0.207 (-1.222, -0.568)	0.134 (0.022, 0.247)	0.429 (0.186, 0.672)	0.314 (0.033, 1.328)
2011	0.265 (0.226, 0.304)	0.349 (0.291, 0.406)	0.76 (0.61, 0.95)	0.236 (0.102, 0.37)	0.204 (0.079, 0.33)	1.154 (0.31, 4.66)	0.169 (0.012, 0.327)	0.092 (-0.056, 0.241)	1.829 (0.049, -5.804)	0.119 (-0.051, 0.288)	0.063 (-0.136, 0.262)	1.885 (-0.193, -2.123)	0.104 (-0.051, 0.259)	0.072 (-0.158, 0.302)	1.44 (-0.169, -1.642)	0.16 (0.048, 0.272)	0.505 (0.274, 0.736)	0.317 (0.066, 0.993)
2012	0.299 (0.256, 0.342)	0.404 (0.339, 0.468)	0.74 (0.60, 0.92)	0.294 (0.156, 0.432)	0.233 (0.099, 0.367)	1.263 (0.425, 4.373)	0.155 (-0.005, 0.315)	0.079 (-0.072, 0.23)	1.953 (-0.024, -4.392)	0.13 (-0.04, 0.3)	0.087 (-0.115, 0.29)	1.492 (-0.139, -2.603)	0.104 (-0.052, 0.261)	0.073 (-0.175, 0.32)	1.428 (-0.163, -1.493)	0.167 (0.059, 0.274)	0.52 (0.291, 0.75)	0.32 (0.079, 0.941)
2013	0.293 (0.250, 0.335)	0.395 (0.331, 0.458)	0.74 (0.59, 0.93)	0.265 (0.138, 0.392)	0.213 (0.091, 0.336)	1.244 (0.412, 4.331)	0.193 (0.038, 0.347)	0.107 (-0.047, 0.261)	1.799 (0.146, -7.389)	0.191 (0.02, 0.362)	0.138 (-0.061, 0.336)	1.385 (0.059, -5.981)	0.096 (-0.043, 0.235)	0.091 (-0.166, 0.347)	1.057 (-0.124, -1.419)	0.155 (0.046, 0.264)	0.547 (0.336, 0.759)	0.283 (0.06, 0.787)
2014	0.291 (0.249, 0.334)	0.385 (0.323, 0.448)	0.76 (0.61, 0.95)	0.285 (0.17, 0.4)	0.227 (0.117, 0.337)	1.257 (0.506, 3.417)	0.176 (0.015, 0.338)	0.09 (-0.069, 0.249)	1.963 (0.058, -4.876)	0.177 (0.008, 0.347)	0.119 (-0.053, 0.292)	1.486 (0.026, -6.504)	0.088 (-0.05, 0.226)	0.075 (-0.161, 0.31)	1.171 (-0.163, -1.404)	0.156 (0.048, 0.264)	0.564 (0.355, 0.774)	0.276 (0.062, 0.745)
2015	0.292 (0.249, 0.335)	0.390 (0.327, 0.453)	0.75 (0.60, 0.94)	0.28 (0.154, 0.406)	0.227 (0.106, 0.348)	1.234 (0.442, 3.831)	0.155 (-0.004, 0.315)	0.077 (-0.078, 0.231)	2.025 (-0.016, -4.041)	0.192 (0.02, 0.364)	0.134 (-0.036, 0.304)	1.43 (0.065, -10.146)	0.134 (-0.013, 0.28)	0.156 (-0.091, 0.404)	0.854 (-0.031, -3.064)	0.17 (0.063, 0.277)	0.635 (0.457, 0.813)	0.268 (0.077, 0.606)
2016	0.291 (0.248, 0.334)	0.388 (0.325, 0.451)	0.75 (0.61, 0.94)	0.275 (0.15, 0.401)	0.22 (0.102, 0.338)	1.251 (0.444, 3.922)	0.141 (-0.025, 0.308)	0.029 (-0.152, 0.21)	4.855 (-0.12, -2.029)	0.194 (0.025, 0.363)	0.137 (-0.047, 0.321)	1.418 (0.078, -7.715)	0.126 (-0.021, 0.272)	0.148 (-0.097, 0.394)	0.845 (-0.053, -2.79)	0.167 (0.058, 0.275)	0.628 (0.452, 0.804)	0.265 (0.073, 0.608)
2017	0.290 (0.247, 0.333)	0.376 (0.315, 0.438)	0.77 (0.62, 0.96)	0.326 (0.181, 0.471)	0.24 (0.12, 0.36)	1.356 (0.503, 3.907)	0.162 (0.009, 0.315)	0.028 (-0.143, 0.198)	5.831 (0.046, -2.211)	0.173 (-0.003, 0.349)	0.105 (-0.082, 0.292)	1.652 (-0.009, -4.267)	0.133 (-0.018, 0.284)	0.151 (-0.092, 0.395)	0.88 (-0.047, -3.073)	0.158 (0.05, 0.266)	0.628 (0.448, 0.808)	0.252 (0.062, 0.593)
2018	0.289 (0.246, 0.332)	0.384 (0.320, 0.447)	0.75 (0.60, 0.95)	0.324 (0.179, 0.468)	0.239 (0.119, 0.359)	1.354 (0.499, 3.949)	0.151 (-0.004, 0.306)	0.04 (-0.128, 0.209)	3.739 (-0.02, -2.382)	0.128 (-0.029, 0.285)	0.064 (-0.116, 0.243)	2.009 (-0.119, -2.46)	0.098 (-0.068, 0.265)	0.096 (-0.156, 0.347)	1.03 (-0.196, -1.695)	0.163 (0.04, 0.286)	0.585 (0.412, 0.758)	0.278 (0.053, 0.694)
2019	0.286 (0.243, 0.329)	0.381 (0.317, 0.444)	0.75 (0.60, 0.95)	0.312 (0.173, 0.451)	0.23 (0.114, 0.347)	1.355 (0.499, 3.963)	0.196 (0.041, 0.352)	0.087 (-0.082, 0.256)	2.263 (0.162, -4.277)	0.146 (-0.023, 0.316)	0.089 (-0.102, 0.279)	1.648 (-0.084, -3.099)	0.116 (-0.065, 0.297)	0.13 (-0.131, 0.392)	0.889 (-0.167, -2.267)	0.179 (0.061, 0.297)	0.621 (0.46, 0.781)	0.289 (0.079, 0.645)
2020	0.293 (0.249, 0.338)	0.385 (0.320, 0.449)	0.76 (0.61, 0.96)	0.308 (0.167, 0.448)	0.235 (0.115, 0.355)	1.311 (0.472, 3.912)	0.193 (0.04, 0.346)	0.098 (-0.068, 0.263)	1.977 (0.151, -5.109)	0.155 (-0.002, 0.312)	0.087 (-0.099, 0.274)	1.777 (-0.008, -3.142)	0.165 (-0.018, 0.349)	0.156 (-0.099, 0.411)	1.058 (-0.045, -3.539)	0.184 (0.063, 0.304)	0.604 (0.445, 0.764)	0.304 (0.082, 0.684)
2021	0.289 (0.245, 0.332)	0.385 (0.321, 0.449)	0.75 (0.60, 0.95)	0.296 (0.15, 0.443)	0.225 (0.098, 0.351)	1.318 (0.426, 4.504)	0.171 (0.017, 0.325)	0.09 (-0.075, 0.255)	1.894 (0.066, -4.348)	0.237 (0.064, 0.409)	0.154 (-0.032, 0.34)	1.538 (0.189, -12.864)	0.224 (0.061, 0.386)	0.201 (-0.052, 0.453)	1.115 (0.136, -7.475)	0.179 (0.057, 0.3)	0.602 (0.437, 0.767)	0.296 (0.075, 0.685)
