# Supplementary material for: Global sex disparities in lifetime risk of alopecia areata: a systematic analysis from the global burden of disease study, 1990 to 2021
Source: Biol Sex Differ. 2025 Sep 24;16:68. doi: 10.1186/s13293-025-00749-w (PMC12462261; doi:10.1186/s13293-025-00749-w)
Supplement: Supplementary file 5 — Supplementary Material 5 [file 13293_2025_749_MOESM5_ESM.xlsx]

## Sheet: Sheet1
Region	Total	Female	Male
Global	0.1874 (0.144, 0.231)	0.186 (0.143, 0.229)	0.197 (0.165, 0.239)
Eastern Sub-Saharan Africa	0.652 (0.469, 0.835)	0.660 (0.542, 0.779)	1.086 (0.926, 1.246)
Western Sub-Saharan Africa	0.544 (0.511, 0.577)	0.511 (0.481, 0.541)	0.471 (0.446, 0.497)
Central Sub-Saharan Africa	0.526 (0.425, 0.628)	0.535 (0.507, 0.564)	0.549 (0.458, 0.640)
South Asia	0.437 (0.400, 0.474)	0.459 (0.426, 0.492)	0.359 (0.317, 0.402)
East Asia	0.370 (0.350, 0.391)	0.354 (0.336, 0.371)	0.374 (0.356, 0.392)
North Africa and Middle East	0.258 (0.217, 0.300)	0.287 (0.257, 0.316)	0.273 (0.227, 0.320)
Southeast Asia	0.249 (0.194, 0.305)	0.266 (0.200, 0.331)	0.256 (0.209, 0.302)
Andean Latin America	0.177 (0.115, 0.239)	0.224 (0.167, 0.281)	0.158 (0.086, 0.230)
Tropical Latin America	0.168 (0.130, 0.206)	0.138 (0.118, 0.157)	0.189 (0.141, 0.238)
Australasia	0.162 (0.155, 0.169)	0.137 (0.132, 0.142)	0.144 (0.114, 0.174)
Central Europe	0.138 (0.098, 0.177)	0.117 (0.094, 0.140)	0.188 (0.117, 0.260)
High-income Asia Pacific	0.134 (0.117, 0.152)	0.155 (0.148, 0.163)	0.143 (0.132, 0.154)
Southern Latin America	0.134 (0.116, 0.152)	0.120 (0.103, 0.137)	0.132 (0.101, 0.163)
Western Europe	0.119 (0.111, 0.128)	0.120 (0.112, 0.127)	0.134 (0.126, 0.141)
Oceania	0.115 (0.074, 0.155)	0.099 (0.052, 0.147)	0.090 (0.047, 0.132)
Central Asia	0.110 (0.048, 0.172)	0.118 (0.085, 0.151)	0.168 (0.062, 0.274)
Caribbean	0.094 (-0.133, 0.322)	0.093 (-0.191, 0.377)	0.117 (-0.043, 0.278)
Central Latin America	0.081 (0.052, 0.110)	0.088 (0.059, 0.116)	0.052 (0.015, 0.090)
Eastern Europe	-0.008 (-0.183, 0.168)	0.003 (-0.069, 0.076)	0.045 (-0.175, 0.265)
High-income North America	-0.139 (-0.192, -0.085)	-0.082 (-0.124, -0.041)	-0.229 (-0.275, -0.183)
Southern Sub-Saharan Africa	-0.161 (-0.276, -0.046)	-0.115 (-0.207, -0.024)	-0.144 (-0.272, -0.015)
