# Supplementary material for: Global sex disparities in lifetime risk of alopecia areata: a systematic analysis from the global burden of disease study, 1990 to 2021
Source: Biol Sex Differ. 2025 Sep 24;16:68. doi: 10.1186/s13293-025-00749-w (PMC12462261; doi:10.1186/s13293-025-00749-w)
Supplement: Supplementary file 6 — Supplementary Material 6 [file 13293_2025_749_MOESM6_ESM.xlsx]

## Sheet: Sheet 1
Year	Total	Female	Male	Female/Male Ratio
1990	23.06 (23.02, 23.09)	29.89 (29.83, 29.94)	15.91 (15.86, 15.95)	1.88 (1.87-1.89)
1991	23.16 (23.13, 23.20)	30.05 (30.00, 30.11)	15.95 (15.91, 15.99)	1.88 (1.88-1.89)
1992	23.27 (23.24, 23.31)	30.22 (30.17, 30.28)	16.00 (15.95, 16.04)	1.89 (1.88-1.90)
1993	23.31 (23.27, 23.35)	30.30 (30.25, 30.36)	16.00 (15.96, 16.05)	1.89 (1.89-1.90)
1994	23.24 (23.21, 23.28)	30.31 (30.25, 30.36)	15.91 (15.87, 15.95)	1.90 (1.90-1.91)
1995	23.36 (23.33, 23.40)	30.38 (30.33, 30.44)	16.03 (15.98, 16.07)	1.90 (1.89-1.90)
1996	23.39 (23.36, 23.43)	30.40 (30.35, 30.46)	16.06 (16.02, 16.11)	1.89 (1.89-1.90)
1997	23.39 (23.36, 23.43)	30.36 (30.31, 30.42)	16.09 (16.05, 16.13)	1.89 (1.88-1.89)
1998	23.35 (23.32, 23.39)	30.28 (30.22, 30.33)	16.09 (16.05, 16.14)	1.88 (1.87-1.89)
1999	23.32 (23.29, 23.35)	30.21 (30.15, 30.26)	16.10 (16.05, 16.14)	1.88 (1.87-1.88)
2000	23.34 (23.31, 23.38)	30.24 (30.18, 30.29)	16.12 (16.08, 16.16)	1.88 (1.87-1.88)
2001	23.41 (23.37, 23.44)	30.31 (30.25, 30.36)	16.17 (16.13, 16.21)	1.87 (1.87-1.88)
2002	23.47 (23.43, 23.50)	30.38 (30.33, 30.43)	16.21 (16.17, 16.26)	1.87 (1.87-1.88)
2003	23.53 (23.50, 23.57)	30.46 (30.41, 30.51)	16.26 (16.21, 16.30)	1.87 (1.87-1.88)
2004	23.58 (23.54, 23.61)	30.51 (30.46, 30.57)	16.29 (16.25, 16.33)	1.87 (1.87-1.88)
2005	23.68 (23.65, 23.71)	30.65 (30.60, 30.70)	16.35 (16.31, 16.39)	1.87 (1.87-1.88)
2006	23.82 (23.78, 23.85)	30.82 (30.77, 30.87)	16.45 (16.40, 16.49)	1.87 (1.87-1.88)
2007	23.93 (23.89, 23.96)	30.96 (30.91, 31.01)	16.52 (16.47, 16.56)	1.87 (1.87-1.88)
2008	23.98 (23.95, 24.02)	31.03 (30.98, 31.08)	16.56 (16.51, 16.60)	1.87 (1.87-1.88)
2009	24.11 (24.08, 24.15)	31.20 (31.15, 31.25)	16.65 (16.60, 16.69)	1.87 (1.87-1.88)
2010	24.16 (24.13, 24.20)	31.25 (31.20, 31.30)	16.69 (16.64, 16.73)	1.87 (1.87-1.88)
2011	24.27 (24.23, 24.30)	31.39 (31.34, 31.44)	16.75 (16.71, 16.80)	1.87 (1.87-1.88)
2012	24.37 (24.34, 24.41)	31.52 (31.47, 31.57)	16.83 (16.78, 16.87)	1.87 (1.87-1.88)
2013	24.46 (24.42, 24.49)	31.61 (31.56, 31.66)	16.89 (16.85, 16.94)	1.87 (1.86-1.88)
2014	24.53 (24.49, 24.56)	31.70 (31.65, 31.75)	16.94 (16.90, 16.99)	1.87 (1.86-1.88)
2015	24.59 (24.56, 24.63)	31.76 (31.71, 31.81)	17.00 (16.96, 17.05)	1.87 (1.86-1.87)
2016	24.65 (24.62, 24.69)	31.82 (31.77, 31.87)	17.06 (17.01, 17.11)	1.87 (1.86-1.87)
2017	24.72 (24.69, 24.76)	31.89 (31.84, 31.94)	17.12 (17.08, 17.17)	1.86 (1.86-1.87)
2018	24.79 (24.75, 24.82)	31.96 (31.91, 32.01)	17.18 (17.14, 17.23)	1.86 (1.85-1.87)
2019	24.85 (24.82, 24.88)	32.03 (31.98, 32.08)	17.24 (17.19, 17.29)	1.86 (1.85-1.86)
2020	24.63 (24.59, 24.66)	31.84 (31.79, 31.89)	17.07 (17.03, 17.12)	1.86 (1.86-1.87)
2021	24.44 (24.40, 24.47)	31.66 (31.61, 31.71)	16.93 (16.88, 16.97)	1.87 (1.86-1.88)
