# Supplementary material for: Global sex disparities in lifetime risk of alopecia areata: a systematic analysis from the global burden of disease study, 1990 to 2021
Source: Biol Sex Differ. 2025 Sep 24;16:68. doi: 10.1186/s13293-025-00749-w (PMC12462261; doi:10.1186/s13293-025-00749-w)
Supplement: Supplementary file 7 — Supplementary Material 7 [file 13293_2025_749_MOESM7_ESM.xlsx]

## Sheet: Sheet 1
Year	Low SDI				Low-middle SDI				Middle SDI				High-middle SDI				High SDI
	Total	Female	Male	Female/Male Ratio	Total	Female	Male	Female/Male Ratio	Total	Female	Male	Female/Male Ratio	Total	Female	Male	Female/Male Ratio	Total	Female	Male	Female/Male Ratio
1990	16.16 (16.08, 16.25)	20.74 (20.61, 20.87)	11.50 (11.40, 11.60)	1.80 (1.78, 1.83)	18.77 (18.70, 18.84)	23.89 (23.78, 24.00)	13.62 (13.54, 13.71)	1.75 (1.73, 1.77)	23.12 (23.06, 23.19)	29.61 (29.51, 29.71)	16.60 (16.52, 16.68)	1.78 (1.77, 1.80)	24.77 (24.69, 24.86)	31.96 (31.84, 32.09)	17.16 (17.05, 17.28)	1.86 (1.84, 1.88)	31.47 (31.37, 31.57)	40.66 (40.52, 40.80)	20.99 (20.85, 21.13)	1.94 (1.92, 1.96)
1991	16.21 (16.13, 16.30)	20.76 (20.63, 20.89)	11.56 (11.46, 11.66)	1.80 (1.77, 1.82)	18.79 (18.72, 18.86)	23.89 (23.78, 23.99)	13.65 (13.57, 13.73)	1.75 (1.73, 1.77)	23.22 (23.15, 23.29)	29.74 (29.65, 29.84)	16.67 (16.58, 16.75)	1.78 (1.77, 1.80)	24.80 (24.71, 24.89)	32.03 (31.90, 32.15)	17.18 (17.06, 17.29)	1.86 (1.84, 1.88)	31.89 (31.79, 31.99)	41.32 (41.18, 41.46)	21.09 (20.95, 21.23)	1.96 (1.94, 1.98)
1992	16.28 (16.20, 16.36)	20.80 (20.67, 20.93)	11.64 (11.54, 11.74)	1.79 (1.76, 1.81)	18.93 (18.86, 18.99)	24.06 (23.96, 24.17)	13.74 (13.66, 13.82)	1.75 (1.73, 1.77)	23.30 (23.24, 23.37)	29.84 (29.74, 29.93)	16.73 (16.65, 16.81)	1.78 (1.77, 1.80)	24.77 (24.68, 24.86)	32.06 (31.93, 32.18)	17.14 (17.02, 17.25)	1.87 (1.85, 1.89)	32.24 (32.14, 32.34)	41.85 (41.72, 41.99)	21.20 (21.06, 21.34)	1.97 (1.96, 1.99)
1993	16.31 (16.23, 16.39)	20.83 (20.70, 20.95)	11.67 (11.57, 11.77)	1.78 (1.76, 1.81)	19.00 (18.94, 19.07)	24.17 (24.07, 24.28)	13.79 (13.70, 13.87)	1.75 (1.74, 1.77)	23.38 (23.32, 23.45)	29.94 (29.84, 30.04)	16.79 (16.71, 16.87)	1.78 (1.77, 1.80)	24.67 (24.59, 24.76)	32.00 (31.87, 32.12)	17.06 (16.95, 17.17)	1.88 (1.86, 1.89)	32.45 (32.35, 32.56)	42.20 (42.06, 42.33)	21.25 (21.11, 21.39)	1.99 (1.97, 2.01)
1994	15.67 (15.60, 15.73)	20.49 (20.38, 20.61)	10.94 (10.87, 11.01)	1.87 (1.85, 1.90)	19.09 (19.03, 19.16)	24.27 (24.17, 24.38)	13.86 (13.77, 13.94)	1.75 (1.73, 1.77)	23.46 (23.40, 23.53)	30.03 (29.94, 30.13)	16.85 (16.77, 16.94)	1.78 (1.77, 1.80)	24.63 (24.54, 24.72)	31.98 (31.86, 32.10)	17.02 (16.91, 17.13)	1.88 (1.86, 1.90)	32.60 (32.50, 32.70)	42.43 (42.30, 42.57)	21.28 (21.14, 21.42)	1.99 (1.97, 2.01)
1995	16.34 (16.26, 16.42)	20.85 (20.73, 20.98)	11.70 (11.60, 11.79)	1.78 (1.76, 1.81)	19.11 (19.05, 19.18)	24.28 (24.18, 24.39)	13.87 (13.79, 13.95)	1.75 (1.73, 1.77)	23.52 (23.46, 23.59)	30.12 (30.02, 30.21)	16.89 (16.81, 16.97)	1.78 (1.77, 1.80)	24.69 (24.61, 24.78)	32.06 (31.94, 32.18)	17.06 (16.95, 17.17)	1.88 (1.86, 1.90)	32.67 (32.57, 32.77)	42.54 (42.41, 42.68)	21.30 (21.16, 21.43)	2.00 (1.98, 2.02)
1996	16.38 (16.30, 16.45)	20.92 (20.80, 21.04)	11.71 (11.62, 11.80)	1.79 (1.76, 1.81)	19.20 (19.13, 19.26)	24.38 (24.28, 24.49)	13.93 (13.84, 14.01)	1.75 (1.73, 1.77)	23.60 (23.53, 23.66)	30.20 (30.11, 30.30)	16.95 (16.87, 17.03)	1.78 (1.77, 1.80)	24.84 (24.76, 24.93)	32.20 (32.08, 32.32)	17.19 (17.08, 17.30)	1.87 (1.85, 1.89)	32.60 (32.50, 32.70)	42.42 (42.29, 42.56)	21.28 (21.14, 21.42)	1.99 (1.97, 2.01)
1997	16.47 (16.40, 16.55)	21.03 (20.91, 21.15)	11.78 (11.69, 11.87)	1.79 (1.76, 1.81)	19.26 (19.19, 19.32)	24.47 (24.37, 24.58)	13.96 (13.88, 14.04)	1.75 (1.74, 1.77)	23.68 (23.62, 23.74)	30.29 (30.19, 30.38)	17.01 (16.93, 17.09)	1.78 (1.77, 1.79)	24.99 (24.90, 25.07)	32.32 (32.20, 32.44)	17.32 (17.20, 17.43)	1.87 (1.85, 1.89)	32.32 (32.22, 32.42)	41.98 (41.85, 42.12)	21.18 (21.05, 21.32)	1.98 (1.96, 2.00)
1998	16.54 (16.47, 16.62)	21.12 (21.01, 21.24)	11.83 (11.75, 11.92)	1.79 (1.76, 1.81)	19.31 (19.24, 19.37)	24.53 (24.43, 24.64)	13.98 (13.91, 14.06)	1.75 (1.74, 1.77)	23.74 (23.68, 23.81)	30.35 (30.26, 30.45)	17.06 (16.98, 17.14)	1.78 (1.77, 1.79)	25.08 (25.00, 25.17)	32.42 (32.30, 32.54)	17.40 (17.28, 17.51)	1.86 (1.84, 1.88)	31.92 (31.82, 32.02)	41.41 (41.27, 41.54)	21.04 (20.90, 21.18)	1.97 (1.95, 1.99)
1999	16.65 (16.58, 16.73)	21.26 (21.14, 21.38)	11.91 (11.82, 12.00)	1.79 (1.76, 1.81)	19.41 (19.35, 19.48)	24.65 (24.55, 24.75)	14.07 (13.99, 14.14)	1.75 (1.74, 1.77)	23.82 (23.75, 23.88)	30.42 (30.32, 30.51)	17.12 (17.04, 17.20)	1.78 (1.76, 1.79)	25.05 (24.96, 25.13)	32.40 (32.27, 32.52)	17.37 (17.26, 17.48)	1.87 (1.85, 1.88)	31.58 (31.48, 31.68)	40.90 (40.77, 41.04)	20.92 (20.78, 21.05)	1.96 (1.94, 1.97)
2000	16.78 (16.71, 16.85)	21.41 (21.29, 21.52)	12.01 (11.92, 12.09)	1.78 (1.76, 1.81)	19.53 (19.47, 19.60)	24.81 (24.71, 24.91)	14.14 (14.06, 14.22)	1.75 (1.74, 1.77)	23.85 (23.79, 23.92)	30.47 (30.37, 30.56)	17.15 (17.07, 17.23)	1.78 (1.76, 1.79)	25.09 (25.00, 25.18)	32.49 (32.37, 32.61)	17.39 (17.28, 17.50)	1.87 (1.85, 1.89)	31.48 (31.38, 31.58)	40.75 (40.62, 40.89)	20.88 (20.74, 21.02)	1.95 (1.93, 1.97)
2001	16.99 (16.91, 17.06)	21.61 (21.50, 21.73)	12.19 (12.10, 12.27)	1.77 (1.75, 1.80)	19.62 (19.56, 19.68)	24.92 (24.82, 25.02)	14.19 (14.11, 14.27)	1.76 (1.74, 1.77)	23.91 (23.85, 23.97)	30.53 (30.43, 30.62)	17.19 (17.11, 17.27)	1.78 (1.76, 1.79)	25.15 (25.07, 25.24)	32.55 (32.43, 32.67)	17.45 (17.33, 17.56)	1.87 (1.85, 1.89)	31.52 (31.42, 31.62)	40.82 (40.68, 40.95)	20.89 (20.76, 21.03)	1.95 (1.93, 1.97)
2002	17.14 (17.07, 17.22)	21.80 (21.68, 21.92)	12.30 (12.21, 12.39)	1.77 (1.75, 1.80)	19.73 (19.67, 19.80)	25.06 (24.96, 25.16)	14.27 (14.19, 14.35)	1.76 (1.74, 1.77)	23.96 (23.89, 24.02)	30.57 (30.48, 30.66)	17.23 (17.15, 17.31)	1.77 (1.76, 1.79)	25.20 (25.11, 25.28)	32.60 (32.48, 32.72)	17.49 (17.38, 17.61)	1.86 (1.84, 1.88)	31.55 (31.46, 31.65)	40.88 (40.75, 41.01)	20.90 (20.77, 21.04)	1.96 (1.94, 1.97)
2003	17.32 (17.24, 17.39)	22.01 (21.89, 22.13)	12.43 (12.34, 12.52)	1.77 (1.75, 1.79)	19.86 (19.80, 19.93)	25.23 (25.13, 25.33)	14.35 (14.27, 14.43)	1.76 (1.74, 1.78)	23.98 (23.92, 24.05)	30.60 (30.50, 30.69)	17.25 (17.17, 17.33)	1.77 (1.76, 1.79)	25.24 (25.16, 25.33)	32.65 (32.54, 32.77)	17.54 (17.42, 17.65)	1.86 (1.84, 1.88)	31.58 (31.48, 31.68)	40.94 (40.80, 41.07)	20.91 (20.77, 21.04)	1.96 (1.94, 1.98)
2004	17.50 (17.43, 17.58)	22.25 (22.13, 22.37)	12.56 (12.46, 12.65)	1.77 (1.75, 1.80)	19.96 (19.90, 20.02)	25.37 (25.27, 25.47)	14.41 (14.33, 14.48)	1.76 (1.75, 1.78)	23.95 (23.89, 24.01)	30.52 (30.43, 30.61)	17.23 (17.15, 17.31)	1.77 (1.76, 1.78)	25.32 (25.23, 25.41)	32.75 (32.63, 32.87)	17.59 (17.48, 17.71)	1.86 (1.84, 1.88)	31.64 (31.54, 31.74)	41.02 (40.89, 41.16)	20.92 (20.79, 21.06)	1.96 (1.94, 1.98)
2005	17.72 (17.64, 17.79)	22.53 (22.41, 22.65)	12.71 (12.61, 12.80)	1.77 (1.75, 1.80)	20.03 (19.97, 20.10)	25.44 (25.34, 25.54)	14.46 (14.38, 14.54)	1.76 (1.74, 1.78)	24.13 (24.07, 24.20)	30.78 (30.68, 30.87)	17.35 (17.27, 17.43)	1.77 (1.76, 1.79)	25.38 (25.29, 25.46)	32.82 (32.71, 32.94)	17.64 (17.52, 17.75)	1.86 (1.84, 1.88)	31.66 (31.56, 31.76)	41.08 (40.95, 41.21)	20.92 (20.78, 21.05)	1.96 (1.95, 1.98)
2006	17.94 (17.87, 18.02)	22.81 (22.69, 22.93)	12.87 (12.77, 12.96)	1.77 (1.75, 1.80)	20.17 (20.10, 20.23)	25.63 (25.53, 25.73)	14.54 (14.46, 14.62)	1.76 (1.75, 1.78)	24.24 (24.18, 24.30)	30.89 (30.80, 30.98)	17.43 (17.35, 17.51)	1.77 (1.76, 1.79)	25.58 (25.49, 25.67)	33.02 (32.90, 33.14)	17.80 (17.68, 17.92)	1.86 (1.84, 1.87)	31.70 (31.60, 31.79)	41.16 (41.02, 41.29)	20.92 (20.78, 21.06)	1.97 (1.95, 1.99)
2007	18.14 (18.06, 18.22)	23.09 (22.97, 23.21)	12.98 (12.89, 13.08)	1.78 (1.76, 1.80)	20.27 (20.20, 20.33)	25.78 (25.68, 25.88)	14.60 (14.52, 14.68)	1.77 (1.75, 1.78)	24.34 (24.28, 24.40)	31.01 (30.92, 31.10)	17.50 (17.42, 17.58)	1.77 (1.76, 1.79)	25.71 (25.62, 25.80)	33.15 (33.03, 33.27)	17.91 (17.79, 18.03)	1.85 (1.83, 1.87)	31.72 (31.63, 31.82)	41.22 (41.09, 41.35)	20.91 (20.77, 21.05)	1.97 (1.95, 1.99)
2008	18.33 (18.25, 18.41)	23.35 (23.22, 23.47)	13.11 (13.02, 13.21)	1.78 (1.76, 1.80)	20.31 (20.25, 20.37)	25.83 (25.73, 25.93)	14.62 (14.55, 14.70)	1.77 (1.75, 1.78)	24.37 (24.31, 24.43)	31.04 (30.95, 31.13)	17.52 (17.44, 17.60)	1.77 (1.76, 1.78)	25.79 (25.70, 25.88)	33.24 (33.12, 33.36)	17.97 (17.85, 18.09)	1.85 (1.83, 1.87)	31.74 (31.65, 31.84)	41.28 (41.15, 41.41)	20.90 (20.77, 21.04)	1.98 (1.96, 1.99)
2009	18.50 (18.42, 18.58)	23.57 (23.45, 23.70)	13.22 (13.12, 13.31)	1.78 (1.76, 1.81)	20.50 (20.43, 20.56)	26.08 (25.98, 26.18)	14.74 (14.66, 14.82)	1.77 (1.75, 1.79)	24.48 (24.41, 24.54)	31.18 (31.08, 31.27)	17.59 (17.51, 17.68)	1.77 (1.76, 1.79)	25.91 (25.82, 26.00)	33.35 (33.24, 33.47)	18.08 (17.96, 18.20)	1.84 (1.83, 1.86)	31.78 (31.68, 31.87)	41.35 (41.22, 41.48)	20.90 (20.77, 21.04)	1.98 (1.96, 2.00)
2010	18.46 (18.38, 18.54)	23.48 (23.36, 23.60)	13.21 (13.12, 13.31)	1.78 (1.76, 1.80)	20.60 (20.54, 20.67)	26.22 (26.13, 26.32)	14.81 (14.73, 14.89)	1.77 (1.75, 1.79)	24.57 (24.50, 24.63)	31.28 (31.19, 31.37)	17.66 (17.58, 17.74)	1.77 (1.76, 1.78)	26.00 (25.91, 26.09)	33.46 (33.34, 33.58)	18.16 (18.03, 18.28)	1.84 (1.82, 1.86)	31.83 (31.73, 31.92)	41.44 (41.31, 41.56)	20.92 (20.79, 21.06)	1.98 (1.96, 2.00)
2011	18.66 (18.58, 18.73)	23.80 (23.68, 23.92)	13.31 (13.21, 13.40)	1.79 (1.77, 1.81)	20.72 (20.65, 20.78)	26.38 (26.28, 26.48)	14.88 (14.80, 14.96)	1.77 (1.76, 1.79)	24.65 (24.59, 24.72)	31.38 (31.29, 31.47)	17.73 (17.64, 17.81)	1.77 (1.76, 1.78)	26.14 (26.05, 26.23)	33.59 (33.47, 33.71)	18.27 (18.14, 18.39)	1.84 (1.82, 1.86)	31.84 (31.75, 31.94)	41.46 (41.33, 41.59)	20.93 (20.79, 21.06)	1.98 (1.96, 2.00)
2012	18.91 (18.83, 18.99)	24.10 (23.97, 24.22)	13.50 (13.40, 13.59)	1.79 (1.76, 1.81)	20.83 (20.77, 20.90)	26.50 (26.40, 26.60)	14.97 (14.89, 15.05)	1.77 (1.75, 1.79)	24.72 (24.65, 24.78)	31.47 (31.38, 31.56)	17.76 (17.68, 17.84)	1.77 (1.76, 1.79)	26.23 (26.14, 26.32)	33.69 (33.57, 33.81)	18.34 (18.22, 18.47)	1.84 (1.82, 1.86)	31.89 (31.79, 31.98)	41.53 (41.40, 41.66)	20.95 (20.82, 21.09)	1.98 (1.96, 2.00)
2013	19.08 (19.00, 19.16)	24.33 (24.20, 24.45)	13.60 (13.51, 13.70)	1.79 (1.77, 1.81)	20.94 (20.88, 21.01)	26.61 (26.52, 26.71)	15.06 (14.98, 15.14)	1.77 (1.75, 1.78)	24.78 (24.72, 24.84)	31.54 (31.45, 31.63)	17.81 (17.73, 17.89)	1.77 (1.76, 1.78)	26.31 (26.22, 26.40)	33.77 (33.66, 33.89)	18.41 (18.28, 18.53)	1.83 (1.82, 1.85)	31.91 (31.82, 32.01)	41.57 (41.44, 41.70)	20.97 (20.84, 21.11)	1.98 (1.96, 2.00)
2014	19.21 (19.13, 19.29)	24.49 (24.36, 24.61)	13.69 (13.59, 13.79)	1.79 (1.77, 1.81)	21.06 (21.00, 21.13)	26.76 (26.66, 26.85)	15.15 (15.07, 15.23)	1.77 (1.75, 1.78)	24.84 (24.77, 24.90)	31.62 (31.53, 31.70)	17.85 (17.77, 17.93)	1.77 (1.76, 1.78)	26.34 (26.25, 26.43)	33.82 (33.70, 33.94)	18.44 (18.31, 18.56)	1.83 (1.82, 1.85)	31.94 (31.84, 32.03)	41.60 (41.47, 41.73)	21.00 (20.86, 21.13)	1.98 (1.96, 2.00)
2015	19.35 (19.27, 19.43)	24.67 (24.54, 24.79)	13.79 (13.69, 13.88)	1.79 (1.77, 1.81)	21.14 (21.08, 21.21)	26.83 (26.73, 26.93)	15.22 (15.14, 15.30)	1.76 (1.75, 1.78)	24.91 (24.85, 24.97)	31.68 (31.59, 31.77)	17.92 (17.84, 18.00)	1.77 (1.75, 1.78)	26.41 (26.32, 26.49)	33.88 (33.76, 33.99)	18.51 (18.38, 18.63)	1.83 (1.81, 1.85)	31.93 (31.84, 32.03)	41.61 (41.49, 41.74)	21.00 (20.86, 21.14)	1.98 (1.96, 2.00)
2016	19.49 (19.41, 19.57)	24.85 (24.72, 24.97)	13.89 (13.79, 13.98)	1.79 (1.77, 1.81)	21.24 (21.17, 21.30)	26.93 (26.83, 27.02)	15.30 (15.22, 15.38)	1.76 (1.74, 1.78)	24.97 (24.90, 25.03)	31.74 (31.65, 31.82)	17.97 (17.89, 18.06)	1.77 (1.75, 1.78)	26.46 (26.37, 26.55)	33.93 (33.82, 34.05)	18.56 (18.43, 18.69)	1.83 (1.81, 1.85)	31.93 (31.83, 32.03)	41.62 (41.49, 41.74)	21.01 (20.88, 21.15)	1.98 (1.96, 2.00)
2017	19.64 (19.56, 19.72)	25.03 (24.90, 25.15)	13.99 (13.89, 14.08)	1.79 (1.77, 1.81)	21.32 (21.25, 21.38)	27.02 (26.93, 27.12)	15.36 (15.28, 15.44)	1.76 (1.74, 1.77)	25.03 (24.97, 25.09)	31.80 (31.71, 31.88)	18.03 (17.95, 18.12)	1.76 (1.75, 1.78)	26.54 (26.45, 26.62)	34.00 (33.89, 34.12)	18.64 (18.52, 18.77)	1.82 (1.81, 1.84)	31.95 (31.86, 32.05)	41.65 (41.52, 41.78)	21.04 (20.90, 21.17)	1.98 (1.96, 2.00)
2018	19.78 (19.70, 19.86)	25.21 (25.09, 25.34)	14.08 (13.98, 14.17)	1.79 (1.77, 1.81)	21.41 (21.34, 21.47)	27.14 (27.04, 27.23)	15.42 (15.34, 15.50)	1.76 (1.74, 1.78)	25.11 (25.05, 25.17)	31.86 (31.77, 31.94)	18.11 (18.03, 18.20)	1.76 (1.75, 1.77)	26.58 (26.49, 26.67)	34.05 (33.93, 34.17)	18.69 (18.57, 18.82)	1.82 (1.80, 1.84)	31.98 (31.89, 32.08)	41.68 (41.55, 41.81)	21.07 (20.94, 21.21)	1.98 (1.96, 2.00)
2019	19.92 (19.84, 20.00)	25.39 (25.27, 25.51)	14.18 (14.08, 14.28)	1.79 (1.77, 1.81)	21.51 (21.45, 21.58)	27.27 (27.17, 27.36)	15.49 (15.41, 15.58)	1.76 (1.74, 1.78)	25.16 (25.10, 25.23)	31.91 (31.82, 31.99)	18.17 (18.08, 18.25)	1.76 (1.74, 1.77)	26.63 (26.54, 26.71)	34.10 (33.98, 34.22)	18.75 (18.62, 18.88)	1.82 (1.80, 1.84)	32.01 (31.92, 32.11)	41.73 (41.60, 41.85)	21.10 (20.97, 21.24)	1.98 (1.96, 2.00)
2020	19.66 (19.59, 19.74)	25.22 (25.10, 25.34)	13.90 (13.81, 14.00)	1.81 (1.79, 1.83)	21.27 (21.21, 21.34)	27.13 (27.03, 27.22)	15.24 (15.16, 15.32)	1.78 (1.76, 1.80)	25.00 (24.94, 25.06)	31.78 (31.69, 31.86)	18.02 (17.94, 18.11)	1.76 (1.75, 1.78)	26.50 (26.41, 26.59)	33.97 (33.86, 34.09)	18.68 (18.56, 18.81)	1.82 (1.80, 1.84)	31.81 (31.71, 31.91)	41.54 (41.41, 41.67)	21.00 (20.87, 21.14)	1.98 (1.96, 2.00)
2021	19.47 (19.39, 19.54)	25.09 (24.97, 25.20)	13.70 (13.61, 13.79)	1.83 (1.81, 1.85)	21.12 (21.06, 21.18)	27.02 (26.92, 27.11)	15.08 (15.00, 15.16)	1.79 (1.78, 1.81)	24.83 (24.76, 24.89)	31.61 (31.53, 31.70)	17.88 (17.80, 17.96)	1.77 (1.76, 1.78)	26.37 (26.28, 26.46)	33.82 (33.70, 33.93)	18.62 (18.49, 18.74)	1.82 (1.80, 1.84)	31.67 (31.57, 31.76)	41.45 (41.32, 41.58)	20.82 (20.68, 20.95)	1.99 (1.97, 2.01)
